# Supplementary material for: Time trends in socio-economic and geographic-based inequalities in childhood wasting in Guinea over 2 decades: a cross-sectional study
Source: Int Health. 2022 Feb 1;15(1):10–8. doi: 10.1093/inthealth/ihac002 (PMC9808518; doi:10.1093/inthealth/ihac002)
Supplement: ihac002_Supplemental_Files [file ihac002_supplemental_files.zip]

Archive with 2 entries (2 files):
- Suppl 1.docx
- Suppl 2.docx
